# Supplementary material for: Canine Mammary Tumor Histopathological Image Classification via Computer-Aided Pathology: An Available Dataset for Imaging Analysis
Source: Animals (Basel). 2023 May 6;13(9):1563. doi: 10.3390/ani13091563 (PMC10177203; doi:10.3390/ani13091563)
Supplement: Supplementary file 1 [file animals-13-01563-s001.zip]

Archive with 1,063 entries (1,060 files):
- supplementary files/Figure S1 Depiction of the feature extraction process for VGG16 architecture..tif
- supplementary files/Figure S2 Depiction of the feature extraction process for Inception V3 architecture..tif
- supplementary files/File S1 Canine Mammary Tumor Dataset/
- supplementary files/File S1 Canine Mammary Tumor Dataset/benign/
- supplementary files/File S1 Canine Mammary Tumor Dataset/benign/Benign mixed tumor _465_V2_FRM_097 (66).jpg
- supplementary files/File S1 Canine Mammary Tumor Dataset/benign/Benign mixed tumor _465_V2_FRM_097 (67).jpg
- supplementary files/File S1 Canine Mammary Tumor Dataset/benign/Benign mixed tumor _465_V2_FRM_097 (68).jpg
- supplementary files/File S1 Canine Mammary Tumor Dataset/benign/Benign mixed tumor _465_V2_FRM_097 (69).jpg
- supplementary files/File S1 Canine Mammary Tumor Dataset/benign/Benign mixed tumor _465_V2_FRM_097 (70).jpg
- supplementary files/File S1 Canine Mammary Tumor Dataset/benign/Benign mixed tumor _465_V2_FRM_097 (71).jpg
- supplementary files/File S1 Canine Mammary Tumor Dataset/benign/Benign mixed tumor _465_V2_FRM_097 (72).jpg
- supplementary files/File S1 Canine Mammary Tumor Dataset/benign/Benign mixed tumor _465_V2_FRM_097 (73).jpg
- supplementary files/File S1 Canine Mammary Tumor Dataset/benign/Benign mixed tumor _465_V2_FRM_097 (74).jpg
- supplementary files/File S1 Canine Mammary Tumor Dataset/benign/Benign mixed tumor _465_V2_FRM_097 (75).jpg
- supplementary files/File S1 Canine Mammary Tumor Dataset/benign/Benign mixed tumor _465_V2_FRM_097 (76).jpg
- supplementary files/File S1 Canine Mammary Tumor Dataset/benign/Benign mixed tumor _465_V2_FRM_097 (77).jpg
- supplementary files/File S1 Canine Mammary Tumor Dataset/benign/Benign mixed tumor _465_V2_FRM_097 (78).jpg
- supplementary files/File S1 Canine Mammary Tumor Dataset/benign/Benign mixed tumor _465_V2_FRM_097 (79).jpg
- supplementary files/File S1 Canine Mammary Tumor Dataset/benign/Benign mixed tumor _465_V2_FRM_097 (80).jpg
- supplementary files/File S1 Canine Mammary Tumor Dataset/benign/Benign mixed tumor _465_V2_FRM_097 (81).jpg
- supplementary files/File S1 Canine Mammary Tumor Dataset/benign/Benign mixed tumor _465_V2_FRM_097 (82).jpg
- supplementary files/File S1 Canine Mammary Tumor Dataset/benign/Benign mixed tumor _465_V2_FRM_097 (83).jpg
- supplementary files/File S1 Canine Mammary Tumor Dataset/benign/Benign mixed tumor _465_V2_FRM_097 (84).jpg
- supplementary files/File S1 Canine Mammary Tumor Dataset/benign/Benign mixed tumor _465_V2_FRM_097 (85).jpg
- supplementary files/File S1 Canine Mammary Tumor Dataset/benign/Benign mixed tumor _465_V2_FRM_097 (86).jpg
- supplementary files/File S1 Canine Mammary Tumor Dataset/benign/Benign mixed tumor _465_V2_FRM_097 (87).jpg
- supplementary files/File S1 Canine Mammary Tumor Dataset/benign/Benign mixed tumor _465_V2_FRM_097 (88).jpg
- supplementary files/File S1 Canine Mammary Tumor Dataset/benign/Benign mixed tumor _465_V2_FRM_097 (89).jpg
- supplementary files/File S1 Canine Mammary Tumor Dataset/benign/Benign mixed tumor_28-12V2_FRM_006 (1).jpg
- supplementary files/File S1 Canine Mammary Tumor Dataset/benign/Benign mixed tumor_28-12V2_FRM_006 (10).jpg
- supplementary files/File S1 Canine Mammary Tumor Dataset/benign/Benign mixed tumor_28-12V2_FRM_006 (11).jpg
- supplementary files/File S1 Canine Mammary Tumor Dataset/benign/Benign mixed tumor_28-12V2_FRM_006 (12).jpg
- supplementary files/File S1 Canine Mammary Tumor Dataset/benign/Benign mixed tumor_28-12V2_FRM_006 (13).jpg
- supplementary files/File S1 Canine Mammary Tumor Dataset/benign/Benign mixed tumor_28-12V2_FRM_006 (14).jpg
- supplementary files/File S1 Canine Mammary Tumor Dataset/benign/Benign mixed tumor_28-12V2_FRM_006 (15).jpg
- supplementary files/File S1 Canine Mammary Tumor Dataset/benign/Benign mixed tumor_28-12V2_FRM_006 (16).jpg
- supplementary files/File S1 Canine Mammary Tumor Dataset/benign/Benign mixed tumor_28-12V2_FRM_006 (17).jpg
- supplementary files/File S1 Canine Mammary Tumor Dataset/benign/Benign mixed tumor_28-12V2_FRM_006 (18).jpg
- supplementary files/File S1 Canine Mammary Tumor Dataset/benign/Benign mixed tumor_28-12V2_FRM_006 (19).jpg
- supplementary files/File S1 Canine Mammary Tumor Dataset/benign/Benign mixed tumor_28-12V2_FRM_006 (2).jpg
- supplementary files/File S1 Canine Mammary Tumor Dataset/benign/Benign mixed tumor_28-12V2_FRM_006 (20).jpg
- supplementary files/File S1 Canine Mammary Tumor Dataset/benign/Benign mixed tumor_28-12V2_FRM_006 (21).jpg
- supplementary files/File S1 Canine Mammary Tumor Dataset/benign/Benign mixed tumor_28-12V2_FRM_006 (22).jpg
- supplementary files/File S1 Canine Mammary Tumor Dataset/benign/Benign mixed tumor_28-12V2_FRM_006 (23).jpg
- supplementary files/File S1 Canine Mammary Tumor Dataset/benign/Benign mixed tumor_28-12V2_FRM_006 (24).jpg
- supplementary files/File S1 Canine Mammary Tumor Dataset/benign/Benign mixed tumor_28-12V2_FRM_006 (3).jpg
- supplementary files/File S1 Canine Mammary Tumor Dataset/benign/Benign mixed tumor_28-12V2_FRM_006 (4).jpg
- supplementary files/File S1 Canine Mammary Tumor Dataset/benign/Benign mixed tumor_28-12V2_FRM_006 (5).jpg
- supplementary files/File S1 Canine Mammary Tumor Dataset/benign/Benign mixed tumor_28-12V2_FRM_006 (6).jpg
- supplementary files/File S1 Canine Mammary Tumor Dataset/benign/Benign mixed tumor_28-12V2_FRM_006 (7).jpg
- supplementary files/File S1 Canine Mammary Tumor Dataset/benign/Benign mixed tumor_28-12V2_FRM_006 (8).jpg
- supplementary files/File S1 Canine Mammary Tumor Dataset/benign/Benign mixed tumor_28-12V2_FRM_006 (9).jpg
- supplementary files/File S1 Canine Mammary Tumor Dataset/benign/Benign mixed tumor_28-13V2_FRM_008 (1).jpg
- supplementary files/File S1 Canine Mammary Tumor Dataset/benign/Benign mixed tumor_28-13V2_FRM_008 (10).jpg
- supplementary files/File S1 Canine Mammary Tumor Dataset/benign/Benign mixed tumor_28-13V2_FRM_008 (11).jpg
- supplementary files/File S1 Canine Mammary Tumor Dataset/benign/Benign mixed tumor_28-13V2_FRM_008 (12).jpg
- supplementary files/File S1 Canine Mammary Tumor Dataset/benign/Benign mixed tumor_28-13V2_FRM_008 (13).jpg
- supplementary files/File S1 Canine Mammary Tumor Dataset/benign/Benign mixed tumor_28-13V2_FRM_008 (14).jpg
- supplementary files/File S1 Canine Mammary Tumor Dataset/benign/Benign mixed tumor_28-13V2_FRM_008 (15).jpg
- supplementary files/File S1 Canine Mammary Tumor Dataset/benign/Benign mixed tumor_28-13V2_FRM_008 (16).jpg
- supplementary files/File S1 Canine Mammary Tumor Dataset/benign/Benign mixed tumor_28-13V2_FRM_008 (17).jpg
- supplementary files/File S1 Canine Mammary Tumor Dataset/benign/Benign mixed tumor_28-13V2_FRM_008 (18).jpg
- supplementary files/File S1 Canine Mammary Tumor Dataset/benign/Benign mixed tumor_28-13V2_FRM_008 (19).jpg
- supplementary files/File S1 Canine Mammary Tumor Dataset/benign/Benign mixed tumor_28-13V2_FRM_008 (2).jpg
- supplementary files/File S1 Canine Mammary Tumor Dataset/benign/Benign mixed tumor_28-13V2_FRM_008 (20).jpg
- supplementary files/File S1 Canine Mammary Tumor Dataset/benign/Benign mixed tumor_28-13V2_FRM_008 (21).jpg
- supplementary files/File S1 Canine Mammary Tumor Dataset/benign/Benign mixed tumor_28-13V2_FRM_008 (22).jpg
- supplementary files/File S1 Canine Mammary Tumor Dataset/benign/Benign mixed tumor_28-13V2_FRM_008 (23).jpg
- supplementary files/File S1 Canine Mammary Tumor Dataset/benign/Benign mixed tumor_28-13V2_FRM_008 (24).jpg
- supplementary files/File S1 Canine Mammary Tumor Dataset/benign/Benign mixed tumor_28-13V2_FRM_008 (3).jpg
- supplementary files/File S1 Canine Mammary Tumor Dataset/benign/Benign mixed tumor_28-13V2_FRM_008 (4).jpg
- supplementary files/File S1 Canine Mammary Tumor Dataset/benign/Benign mixed tumor_28-13V2_FRM_008 (5).jpg
- supplementary files/File S1 Canine Mammary Tumor Dataset/benign/Benign mixed tumor_28-13V2_FRM_008 (6).jpg
- supplementary files/File S1 Canine Mammary Tumor Dataset/benign/Benign mixed tumor_28-13V2_FRM_008 (7).jpg
- supplementary files/File S1 Canine Mammary Tumor Dataset/benign/Benign mixed tumor_28-13V2_FRM_008 (8).jpg
- supplementary files/File S1 Canine Mammary Tumor Dataset/benign/Benign mixed tumor_28-13V2_FRM_008 (9).jpg
- supplementary files/File S1 Canine Mammary Tumor Dataset/benign/Benign mixed tumor_465_11V2_FRM_011 (1).jpg
- supplementary files/File S1 Canine Mammary Tumor Dataset/benign/Benign mixed tumor_465_11V2_FRM_011 (10).jpg
- supplementary files/File S1 Canine Mammary Tumor Dataset/benign/Benign mixed tumor_465_11V2_FRM_011 (11).jpg
- supplementary files/File S1 Canine Mammary Tumor Dataset/benign/Benign mixed tumor_465_11V2_FRM_011 (12).jpg
- supplementary files/File S1 Canine Mammary Tumor Dataset/benign/Benign mixed tumor_465_11V2_FRM_011 (13).jpg
- supplementary files/File S1 Canine Mammary Tumor Dataset/benign/Benign mixed tumor_465_11V2_FRM_011 (14).jpg
- supplementary files/File S1 Canine Mammary Tumor Dataset/benign/Benign mixed tumor_465_11V2_FRM_011 (15).jpg
- supplementary files/File S1 Canine Mammary Tumor Dataset/benign/Benign mixed tumor_465_11V2_FRM_011 (16).jpg
- supplementary files/File S1 Canine Mammary Tumor Dataset/benign/Benign mixed tumor_465_11V2_FRM_011 (17).jpg
- supplementary files/File S1 Canine Mammary Tumor Dataset/benign/Benign mixed tumor_465_11V2_FRM_011 (18).jpg
- supplementary files/File S1 Canine Mammary Tumor Dataset/benign/Benign mixed tumor_465_11V2_FRM_011 (19).jpg
- supplementary files/File S1 Canine Mammary Tumor Dataset/benign/Benign mixed tumor_465_11V2_FRM_011 (2).jpg
- supplementary files/File S1 Canine Mammary Tumor Dataset/benign/Benign mixed tumor_465_11V2_FRM_011 (20).jpg
- supplementary files/File S1 Canine Mammary Tumor Dataset/benign/Benign mixed tumor_465_11V2_FRM_011 (21).jpg
- supplementary files/File S1 Canine Mammary Tumor Dataset/benign/Benign mixed tumor_465_11V2_FRM_011 (22).jpg
- supplementary files/File S1 Canine Mammary Tumor Dataset/benign/Benign mixed tumor_465_11V2_FRM_011 (23).jpg
- supplementary files/File S1 Canine Mammary Tumor Dataset/benign/Benign mixed tumor_465_11V2_FRM_011 (24).jpg
- supplementary files/File S1 Canine Mammary Tumor Dataset/benign/Benign mixed tumor_465_11V2_FRM_011 (3).jpg
- supplementary files/File S1 Canine Mammary Tumor Dataset/benign/Benign mixed tumor_465_11V2_FRM_011 (4).jpg
- supplementary files/File S1 Canine Mammary Tumor Dataset/benign/Benign mixed tumor_465_11V2_FRM_011 (5).jpg
- supplementary files/File S1 Canine Mammary Tumor Dataset/benign/Benign mixed tumor_465_11V2_FRM_011 (6).jpg
- supplementary files/File S1 Canine Mammary Tumor Dataset/benign/Benign mixed tumor_465_11V2_FRM_011 (7).jpg
- supplementary files/File S1 Canine Mammary Tumor Dataset/benign/Benign mixed tumor_465_11V2_FRM_011 (8).jpg
- supplementary files/File S1 Canine Mammary Tumor Dataset/benign/Benign mixed tumor_465_11V2_FRM_011 (9).jpg
- supplementary files/File S1 Canine Mammary Tumor Dataset/benign/Benign mixed tumor_99_369V2_FRM_000 (1).jpg
- supplementary files/File S1 Canine Mammary Tumor Dataset/benign/Benign mixed tumor_99_369V2_FRM_000 (10).jpg
- supplementary files/File S1 Canine Mammary Tumor Dataset/benign/Benign mixed tumor_99_369V2_FRM_000 (11).jpg
- supplementary files/File S1 Canine Mammary Tumor Dataset/benign/Benign mixed tumor_99_369V2_FRM_000 (12).jpg
- supplementary files/File S1 Canine Mammary Tumor Dataset/benign/Benign mixed tumor_99_369V2_FRM_000 (13).jpg
- supplementary files/File S1 Canine Mammary Tumor Dataset/benign/Benign mixed tumor_99_369V2_FRM_000 (14).jpg
- supplementary files/File S1 Canine Mammary Tumor Dataset/benign/Benign mixed tumor_99_369V2_FRM_000 (15).jpg
- supplementary files/File S1 Canine Mammary Tumor Dataset/benign/Benign mixed tumor_99_369V2_FRM_000 (16).jpg
- supplementary files/File S1 Canine Mammary Tumor Dataset/benign/Benign mixed tumor_99_369V2_FRM_000 (17).jpg
- supplementary files/File S1 Canine Mammary Tumor Dataset/benign/Benign mixed tumor_99_369V2_FRM_000 (18).jpg
- supplementary files/File S1 Canine Mammary Tumor Dataset/benign/Benign mixed tumor_99_369V2_FRM_000 (19).jpg
- supplementary files/File S1 Canine Mammary Tumor Dataset/benign/Benign mixed tumor_99_369V2_FRM_000 (2).jpg
- supplementary files/File S1 Canine Mammary Tumor Dataset/benign/Benign mixed tumor_99_369V2_FRM_000 (20).jpg
- supplementary files/File S1 Canine Mammary Tumor Dataset/benign/Benign mixed tumor_99_369V2_FRM_000 (21).jpg
- supplementary files/File S1 Canine Mammary Tumor Dataset/benign/Benign mixed tumor_99_369V2_FRM_000 (22).jpg
- supplementary files/File S1 Canine Mammary Tumor Dataset/benign/Benign mixed tumor_99_369V2_FRM_000 (23).jpg
- supplementary files/File S1 Canine Mammary Tumor Dataset/benign/Benign mixed tumor_99_369V2_FRM_000 (24).jpg
- supplementary files/File S1 Canine Mammary Tumor Dataset/benign/Benign mixed tumor_99_369V2_FRM_000 (3).jpg
- supplementary files/File S1 Canine Mammary Tumor Dataset/benign/Benign mixed tumor_99_369V2_FRM_000 (4).jpg
- supplementary files/File S1 Canine Mammary Tumor Dataset/benign/Benign mixed tumor_99_369V2_FRM_000 (5).jpg
- supplementary files/File S1 Canine Mammary Tumor Dataset/benign/Benign mixed tumor_99_369V2_FRM_000 (6).jpg
- supplementary files/File S1 Canine Mammary Tumor Dataset/benign/Benign mixed tumor_99_369V2_FRM_000 (7).jpg
- supplementary files/File S1 Canine Mammary Tumor Dataset/benign/Benign mixed tumor_99_369V2_FRM_000 (8).jpg
- supplementary files/File S1 Canine Mammary Tumor Dataset/benign/Benign mixed tumor_99_369V2_FRM_000 (9).jpg
- supplementary files/File S1 Canine Mammary Tumor Dataset/benign/Benign mixed tumor_FRM_001 (1).jpg
- supplementary files/File S1 Canine Mammary Tumor Dataset/benign/Benign mixed tumor_FRM_001 (10).jpg
- supplementary files/File S1 Canine Mammary Tumor Dataset/benign/Benign mixed tumor_FRM_001 (11).jpg
- supplementary files/File S1 Canine Mammary Tumor Dataset/benign/Benign mixed tumor_FRM_001 (12).jpg
- supplementary files/File S1 Canine Mammary Tumor Dataset/benign/Benign mixed tumor_FRM_001 (13).jpg
- supplementary files/File S1 Canine Mammary Tumor Dataset/benign/Benign mixed tumor_FRM_001 (14).jpg
- supplementary files/File S1 Canine Mammary Tumor Dataset/benign/Benign mixed tumor_FRM_001 (15).jpg
- supplementary files/File S1 Canine Mammary Tumor Dataset/benign/Benign mixed tumor_FRM_001 (16).jpg
- supplementary files/File S1 Canine Mammary Tumor Dataset/benign/Benign mixed tumor_FRM_001 (17).jpg
- supplementary files/File S1 Canine Mammary Tumor Dataset/benign/Benign mixed tumor_FRM_001 (18).jpg
- supplementary files/File S1 Canine Mammary Tumor Dataset/benign/Benign mixed tumor_FRM_001 (19).jpg
- supplementary files/File S1 Canine Mammary Tumor Dataset/benign/Benign mixed tumor_FRM_001 (2).jpg
- supplementary files/File S1 Canine Mammary Tumor Dataset/benign/Benign mixed tumor_FRM_001 (20).jpg
- supplementary files/File S1 Canine Mammary Tumor Dataset/benign/Benign mixed tumor_FRM_001 (21).jpg
- supplementary files/File S1 Canine Mammary Tumor Dataset/benign/Benign mixed tumor_FRM_001 (22).jpg
- supplementary files/File S1 Canine Mammary Tumor Dataset/benign/Benign mixed tumor_FRM_001 (23).jpg
- supplementary files/File S1 Canine Mammary Tumor Dataset/benign/Benign mixed tumor_FRM_001 (24).jpg
- supplementary files/File S1 Canine Mammary Tumor Dataset/benign/Benign mixed tumor_FRM_001 (3).jpg
- supplementary files/File S1 Canine Mammary Tumor Dataset/benign/Benign mixed tumor_FRM_001 (4).jpg
- supplementary files/File S1 Canine Mammary Tumor Dataset/benign/Benign mixed tumor_FRM_001 (5).jpg
- supplementary files/File S1 Canine Mammary Tumor Dataset/benign/Benign mixed tumor_FRM_001 (6).jpg
- supplementary files/File S1 Canine Mammary Tumor Dataset/benign/Benign mixed tumor_FRM_001 (7).jpg
- supplementary files/File S1 Canine Mammary Tumor Dataset/benign/Benign mixed tumor_FRM_001 (8).jpg
- supplementary files/File S1 Canine Mammary Tumor Dataset/benign/Benign mixed tumor_FRM_001 (9).jpg
- supplementary files/File S1 Canine Mammary Tumor Dataset/benign/Benign mixed tumor-466-11_FRM_008 (1).jpg
- supplementary files/File S1 Canine Mammary Tumor Dataset/benign/Benign mixed tumor-466-11_FRM_008 (10).jpg
- supplementary files/File S1 Canine Mammary Tumor Dataset/benign/Benign mixed tumor-466-11_FRM_008 (11).jpg
- supplementary files/File S1 Canine Mammary Tumor Dataset/benign/Benign mixed tumor-466-11_FRM_008 (12).jpg
- supplementary files/File S1 Canine Mammary Tumor Dataset/benign/Benign mixed tumor-466-11_FRM_008 (13).jpg
- supplementary files/File S1 Canine Mammary Tumor Dataset/benign/Benign mixed tumor-466-11_FRM_008 (14).jpg
- supplementary files/File S1 Canine Mammary Tumor Dataset/benign/Benign mixed tumor-466-11_FRM_008 (15).jpg
- supplementary files/File S1 Canine Mammary Tumor Dataset/benign/Benign mixed tumor-466-11_FRM_008 (16).jpg
- supplementary files/File S1 Canine Mammary Tumor Dataset/benign/Benign mixed tumor-466-11_FRM_008 (17).jpg
- supplementary files/File S1 Canine Mammary Tumor Dataset/benign/Benign mixed tumor-466-11_FRM_008 (18).jpg
- supplementary files/File S1 Canine Mammary Tumor Dataset/benign/Benign mixed tumor-466-11_FRM_008 (19).jpg
- supplementary files/File S1 Canine Mammary Tumor Dataset/benign/Benign mixed tumor-466-11_FRM_008 (2).jpg
- supplementary files/File S1 Canine Mammary Tumor Dataset/benign/Benign mixed tumor-466-11_FRM_008 (20).jpg
- supplementary files/File S1 Canine Mammary Tumor Dataset/benign/Benign mixed tumor-466-11_FRM_008 (21).jpg
- supplementary files/File S1 Canine Mammary Tumor Dataset/benign/Benign mixed tumor-466-11_FRM_008 (22).jpg
- supplementary files/File S1 Canine Mammary Tumor Dataset/benign/Benign mixed tumor-466-11_FRM_008 (23).jpg
- supplementary files/File S1 Canine Mammary Tumor Dataset/benign/Benign mixed tumor-466-11_FRM_008 (24).jpg
- supplementary files/File S1 Canine Mammary Tumor Dataset/benign/Benign mixed tumor-466-11_FRM_008 (3).jpg
- supplementary files/File S1 Canine Mammary Tumor Dataset/benign/Benign mixed tumor-466-11_FRM_008 (4).jpg
- supplementary files/File S1 Canine Mammary Tumor Dataset/benign/Benign mixed tumor-466-11_FRM_008 (5).jpg
- supplementary files/File S1 Canine Mammary Tumor Dataset/benign/Benign mixed tumor-466-11_FRM_008 (6).jpg
- supplementary files/File S1 Canine Mammary Tumor Dataset/benign/Benign mixed tumor-466-11_FRM_008 (7).jpg
- supplementary files/File S1 Canine Mammary Tumor Dataset/benign/Benign mixed tumor-466-11_FRM_008 (8).jpg
- supplementary files/File S1 Canine Mammary Tumor Dataset/benign/Benign mixed tumor-466-11_FRM_008 (9).jpg
- supplementary files/File S1 Canine Mammary Tumor Dataset/benign/Benign mixed tumor-72-13V2_FRM_000 (1).jpg
- supplementary files/File S1 Canine Mammary Tumor Dataset/benign/Benign mixed tumor-72-13V2_FRM_000 (10).jpg
- supplementary files/File S1 Canine Mammary Tumor Dataset/benign/Benign mixed tumor-72-13V2_FRM_000 (11).jpg
- supplementary files/File S1 Canine Mammary Tumor Dataset/benign/Benign mixed tumor-72-13V2_FRM_000 (12).jpg
- supplementary files/File S1 Canine Mammary Tumor Dataset/benign/Benign mixed tumor-72-13V2_FRM_000 (13).jpg
- supplementary files/File S1 Canine Mammary Tumor Dataset/benign/Benign mixed tumor-72-13V2_FRM_000 (14).jpg
- supplementary files/File S1 Canine Mammary Tumor Dataset/benign/Benign mixed tumor-72-13V2_FRM_000 (15).jpg
- supplementary files/File S1 Canine Mammary Tumor Dataset/benign/Benign mixed tumor-72-13V2_FRM_000 (16).jpg
- supplementary files/File S1 Canine Mammary Tumor Dataset/benign/Benign mixed tumor-72-13V2_FRM_000 (17).jpg
- supplementary files/File S1 Canine Mammary Tumor Dataset/benign/Benign mixed tumor-72-13V2_FRM_000 (18).jpg
- supplementary files/File S1 Canine Mammary Tumor Dataset/benign/Benign mixed tumor-72-13V2_FRM_000 (19).jpg
- supplementary files/File S1 Canine Mammary Tumor Dataset/benign/Benign mixed tumor-72-13V2_FRM_000 (2).jpg
- supplementary files/File S1 Canine Mammary Tumor Dataset/benign/Benign mixed tumor-72-13V2_FRM_000 (20).jpg
- supplementary files/File S1 Canine Mammary Tumor Dataset/benign/Benign mixed tumor-72-13V2_FRM_000 (21).jpg
- supplementary files/File S1 Canine Mammary Tumor Dataset/benign/Benign mixed tumor-72-13V2_FRM_000 (22).jpg
- supplementary files/File S1 Canine Mammary Tumor Dataset/benign/Benign mixed tumor-72-13V2_FRM_000 (23).jpg
- supplementary files/File S1 Canine Mammary Tumor Dataset/benign/Benign mixed tumor-72-13V2_FRM_000 (24).jpg
- supplementary files/File S1 Canine Mammary Tumor Dataset/benign/Benign mixed tumor-72-13V2_FRM_000 (3).jpg
- supplementary files/File S1 Canine Mammary Tumor Dataset/benign/Benign mixed tumor-72-13V2_FRM_000 (4).jpg
- supplementary files/File S1 Canine Mammary Tumor Dataset/benign/Benign mixed tumor-72-13V2_FRM_000 (5).jpg
- supplementary files/File S1 Canine Mammary Tumor Dataset/benign/Benign mixed tumor-72-13V2_FRM_000 (6).jpg
- supplementary files/File S1 Canine Mammary Tumor Dataset/benign/Benign mixed tumor-72-13V2_FRM_000 (7).jpg
- supplementary files/File S1 Canine Mammary Tumor Dataset/benign/Benign mixed tumor-72-13V2_FRM_000 (8).jpg
- supplementary files/File S1 Canine Mammary Tumor Dataset/benign/Benign mixed tumor-72-13V2_FRM_000 (9).jpg
- supplementary files/File S1 Canine Mammary Tumor Dataset/benign/Complex adenoma_208-12V2_FRM_065 (1).jpg
- supplementary files/File S1 Canine Mammary Tumor Dataset/benign/Complex adenoma_208-12V2_FRM_065 (10).jpg
- supplementary files/File S1 Canine Mammary Tumor Dataset/benign/Complex adenoma_208-12V2_FRM_065 (11).jpg
- supplementary files/File S1 Canine Mammary Tumor Dataset/benign/Complex adenoma_208-12V2_FRM_065 (12).jpg
- supplementary files/File S1 Canine Mammary Tumor Dataset/benign/Complex adenoma_208-12V2_FRM_065 (13).jpg
- supplementary files/File S1 Canine Mammary Tumor Dataset/benign/Complex adenoma_208-12V2_FRM_065 (14).jpg
- supplementary files/File S1 Canine Mammary Tumor Dataset/benign/Complex adenoma_208-12V2_FRM_065 (15).jpg
- supplementary files/File S1 Canine Mammary Tumor Dataset/benign/Complex adenoma_208-12V2_FRM_065 (16).jpg
- supplementary files/File S1 Canine Mammary Tumor Dataset/benign/Complex adenoma_208-12V2_FRM_065 (17).jpg
- supplementary files/File S1 Canine Mammary Tumor Dataset/benign/Complex adenoma_208-12V2_FRM_065 (18).jpg
- supplementary files/File S1 Canine Mammary Tumor Dataset/benign/Complex adenoma_208-12V2_FRM_065 (19).jpg
- supplementary files/File S1 Canine Mammary Tumor Dataset/benign/Complex adenoma_208-12V2_FRM_065 (2).jpg
- supplementary files/File S1 Canine Mammary Tumor Dataset/benign/Complex adenoma_208-12V2_FRM_065 (20).jpg
- supplementary files/File S1 Canine Mammary Tumor Dataset/benign/Complex adenoma_208-12V2_FRM_065 (21).jpg
- supplementary files/File S1 Canine Mammary Tumor Dataset/benign/Complex adenoma_208-12V2_FRM_065 (22).jpg
- supplementary files/File S1 Canine Mammary Tumor Dataset/benign/Complex adenoma_208-12V2_FRM_065 (23).jpg
- supplementary files/File S1 Canine Mammary Tumor Dataset/benign/Complex adenoma_208-12V2_FRM_065 (24).jpg
- supplementary files/File S1 Canine Mammary Tumor Dataset/benign/Complex adenoma_208-12V2_FRM_065 (3).jpg
- supplementary files/File S1 Canine Mammary Tumor Dataset/benign/Complex adenoma_208-12V2_FRM_065 (4).jpg
- supplementary files/File S1 Canine Mammary Tumor Dataset/benign/Complex adenoma_208-12V2_FRM_065 (5).jpg
- supplementary files/File S1 Canine Mammary Tumor Dataset/benign/Complex adenoma_208-12V2_FRM_065 (6).jpg
- supplementary files/File S1 Canine Mammary Tumor Dataset/benign/Complex adenoma_208-12V2_FRM_065 (7).jpg
- supplementary files/File S1 Canine Mammary Tumor Dataset/benign/Complex adenoma_208-12V2_FRM_065 (8).jpg
- supplementary files/File S1 Canine Mammary Tumor Dataset/benign/Complex adenoma_208-12V2_FRM_065 (9).jpg
- supplementary files/File S1 Canine Mammary Tumor Dataset/benign/Complex adenoma_298-20-FRM_003 (1).jpg
- supplementary files/File S1 Canine Mammary Tumor Dataset/benign/Complex adenoma_298-20-FRM_003 (10).jpg
- supplementary files/File S1 Canine Mammary Tumor Dataset/benign/Complex adenoma_298-20-FRM_003 (11).jpg
- supplementary files/File S1 Canine Mammary Tumor Dataset/benign/Complex adenoma_298-20-FRM_003 (12).jpg
- supplementary files/File S1 Canine Mammary Tumor Dataset/benign/Complex adenoma_298-20-FRM_003 (13).jpg
- supplementary files/File S1 Canine Mammary Tumor Dataset/benign/Complex adenoma_298-20-FRM_003 (14).jpg
- supplementary files/File S1 Canine Mammary Tumor Dataset/benign/Complex adenoma_298-20-FRM_003 (15).jpg
- supplementary files/File S1 Canine Mammary Tumor Dataset/benign/Complex adenoma_298-20-FRM_003 (16).jpg
- supplementary files/File S1 Canine Mammary Tumor Dataset/benign/Complex adenoma_298-20-FRM_003 (17).jpg
- supplementary files/File S1 Canine Mammary Tumor Dataset/benign/Complex adenoma_298-20-FRM_003 (18).jpg
- supplementary files/File S1 Canine Mammary Tumor Dataset/benign/Complex adenoma_298-20-FRM_003 (19).jpg
- supplementary files/File S1 Canine Mammary Tumor Dataset/benign/Complex adenoma_298-20-FRM_003 (2).jpg
- supplementary files/File S1 Canine Mammary Tumor Dataset/benign/Complex adenoma_298-20-FRM_003 (20).jpg
- supplementary files/File S1 Canine Mammary Tumor Dataset/benign/Complex adenoma_298-20-FRM_003 (21).jpg
- supplementary files/File S1 Canine Mammary Tumor Dataset/benign/Complex adenoma_298-20-FRM_003 (22).jpg
- supplementary files/File S1 Canine Mammary Tumor Dataset/benign/Complex adenoma_298-20-FRM_003 (23).jpg
- supplementary files/File S1 Canine Mammary Tumor Dataset/benign/Complex adenoma_298-20-FRM_003 (24).jpg
- supplementary files/File S1 Canine Mammary Tumor Dataset/benign/Complex adenoma_298-20-FRM_003 (3).jpg
- supplementary files/File S1 Canine Mammary Tumor Dataset/benign/Complex adenoma_298-20-FRM_003 (4).jpg
- supplementary files/File S1 Canine Mammary Tumor Dataset/benign/Complex adenoma_298-20-FRM_003 (5).jpg
- supplementary files/File S1 Canine Mammary Tumor Dataset/benign/Complex adenoma_298-20-FRM_003 (6).jpg
- supplementary files/File S1 Canine Mammary Tumor Dataset/benign/Complex adenoma_298-20-FRM_003 (7).jpg
- supplementary files/File S1 Canine Mammary Tumor Dataset/benign/Complex adenoma_298-20-FRM_003 (8).jpg
- supplementary files/File S1 Canine Mammary Tumor Dataset/benign/Complex adenoma_298-20-FRM_003 (9).jpg
- supplementary files/File S1 Canine Mammary Tumor Dataset/benign/Complex adenoma_99-12-V2_FRM_001 (1).jpg
- supplementary files/File S1 Canine Mammary Tumor Dataset/benign/Complex adenoma_99-12-V2_FRM_001 (10).jpg
- supplementary files/File S1 Canine Mammary Tumor Dataset/benign/Complex adenoma_99-12-V2_FRM_001 (11).jpg
- supplementary files/File S1 Canine Mammary Tumor Dataset/benign/Complex adenoma_99-12-V2_FRM_001 (12).jpg
- supplementary files/File S1 Canine Mammary Tumor Dataset/benign/Complex adenoma_99-12-V2_FRM_001 (13).jpg
- supplementary files/File S1 Canine Mammary Tumor Dataset/benign/Complex adenoma_99-12-V2_FRM_001 (14).jpg
- supplementary files/File S1 Canine Mammary Tumor Dataset/benign/Complex adenoma_99-12-V2_FRM_001 (15).jpg
- supplementary files/File S1 Canine Mammary Tumor Dataset/benign/Complex adenoma_99-12-V2_FRM_001 (16).jpg
- supplementary files/File S1 Canine Mammary Tumor Dataset/benign/Complex adenoma_99-12-V2_FRM_001 (17).jpg
- supplementary files/File S1 Canine Mammary Tumor Dataset/benign/Complex adenoma_99-12-V2_FRM_001 (18).jpg
- supplementary files/File S1 Canine Mammary Tumor Dataset/benign/Complex adenoma_99-12-V2_FRM_001 (19).jpg
- supplementary files/File S1 Canine Mammary Tumor Dataset/benign/Complex adenoma_99-12-V2_FRM_001 (2).jpg
- supplementary files/File S1 Canine Mammary Tumor Dataset/benign/Complex adenoma_99-12-V2_FRM_001 (20).jpg
- supplementary files/File S1 Canine Mammary Tumor Dataset/benign/Complex adenoma_99-12-V2_FRM_001 (21).jpg
- supplementary files/File S1 Canine Mammary Tumor Dataset/benign/Complex adenoma_99-12-V2_FRM_001 (22).jpg
- supplementary files/File S1 Canine Mammary Tumor Dataset/benign/Complex adenoma_99-12-V2_FRM_001 (23).jpg
- supplementary files/File S1 Canine Mammary Tumor Dataset/benign/Complex adenoma_99-12-V2_FRM_001 (24).jpg
- supplementary files/File S1 Canine Mammary Tumor Dataset/benign/Complex adenoma_99-12-V2_FRM_001 (3).jpg
- supplementary files/File S1 Canine Mammary Tumor Dataset/benign/Complex adenoma_99-12-V2_FRM_001 (4).jpg
- supplementary files/File S1 Canine Mammary Tumor Dataset/benign/Complex adenoma_99-12-V2_FRM_001 (5).jpg
- supplementary files/File S1 Canine Mammary Tumor Dataset/benign/Complex adenoma_99-12-V2_FRM_001 (6).jpg
- supplementary files/File S1 Canine Mammary Tumor Dataset/benign/Complex adenoma_99-12-V2_FRM_001 (7).jpg
- supplementary files/File S1 Canine Mammary Tumor Dataset/benign/Complex adenoma_99-12-V2_FRM_001 (8).jpg
- supplementary files/File S1 Canine Mammary Tumor Dataset/benign/Complex adenoma_99-12-V2_FRM_001 (9).jpg
- supplementary files/File S1 Canine Mammary Tumor Dataset/benign/Complex adenoma_FRM_028 (1).jpg
- supplementary files/File S1 Canine Mammary Tumor Dataset/benign/Complex adenoma_FRM_028 (10).jpg
- supplementary files/File S1 Canine Mammary Tumor Dataset/benign/Complex adenoma_FRM_028 (11).jpg
- supplementary files/File S1 Canine Mammary Tumor Dataset/benign/Complex adenoma_FRM_028 (12).jpg
- supplementary files/File S1 Canine Mammary Tumor Dataset/benign/Complex adenoma_FRM_028 (13).jpg
- supplementary files/File S1 Canine Mammary Tumor Dataset/benign/Complex adenoma_FRM_028 (14).jpg
- supplementary files/File S1 Canine Mammary Tumor Dataset/benign/Complex adenoma_FRM_028 (15).jpg
- supplementary files/File S1 Canine Mammary Tumor Dataset/benign/Complex adenoma_FRM_028 (16).jpg
- supplementary files/File S1 Canine Mammary Tumor Dataset/benign/Complex adenoma_FRM_028 (17).jpg
- supplementary files/File S1 Canine Mammary Tumor Dataset/benign/Complex adenoma_FRM_028 (18).jpg
- supplementary files/File S1 Canine Mammary Tumor Dataset/benign/Complex adenoma_FRM_028 (19).jpg
- supplementary files/File S1 Canine Mammary Tumor Dataset/benign/Complex adenoma_FRM_028 (2).jpg
- supplementary files/File S1 Canine Mammary Tumor Dataset/benign/Complex adenoma_FRM_028 (20).jpg
- supplementary files/File S1 Canine Mammary Tumor Dataset/benign/Complex adenoma_FRM_028 (21).jpg
- supplementary files/File S1 Canine Mammary Tumor Dataset/benign/Complex adenoma_FRM_028 (22).jpg
- supplementary files/File S1 Canine Mammary Tumor Dataset/benign/Complex adenoma_FRM_028 (23).jpg
- supplementary files/File S1 Canine Mammary Tumor Dataset/benign/Complex adenoma_FRM_028 (24).jpg
- supplementary files/File S1 Canine Mammary Tumor Dataset/benign/Complex adenoma_FRM_028 (3).jpg
- supplementary files/File S1 Canine Mammary Tumor Dataset/benign/Complex adenoma_FRM_028 (4).jpg
- supplementary files/File S1 Canine Mammary Tumor Dataset/benign/Complex adenoma_FRM_028 (5).jpg
- supplementary files/File S1 Canine Mammary Tumor Dataset/benign/Complex adenoma_FRM_028 (6).jpg
- supplementary files/File S1 Canine Mammary Tumor Dataset/benign/Complex adenoma_FRM_028 (7).jpg
- supplementary files/File S1 Canine Mammary Tumor Dataset/benign/Complex adenoma_FRM_028 (8).jpg
- supplementary files/File S1 Canine Mammary Tumor Dataset/benign/Complex adenoma_FRM_028 (9).jpg
- supplementary files/File S1 Canine Mammary Tumor Dataset/benign/Complex adenoma-351-11V2_FRM_038 (1).jpg
- supplementary files/File S1 Canine Mammary Tumor Dataset/benign/Complex adenoma-351-11V2_FRM_038 (10).jpg
- supplementary files/File S1 Canine Mammary Tumor Dataset/benign/Complex adenoma-351-11V2_FRM_038 (11).jpg
- supplementary files/File S1 Canine Mammary Tumor Dataset/benign/Complex adenoma-351-11V2_FRM_038 (12).jpg
- supplementary files/File S1 Canine Mammary Tumor Dataset/benign/Complex adenoma-351-11V2_FRM_038 (13).jpg
- supplementary files/File S1 Canine Mammary Tumor Dataset/benign/Complex adenoma-351-11V2_FRM_038 (14).jpg
- supplementary files/File S1 Canine Mammary Tumor Dataset/benign/Complex adenoma-351-11V2_FRM_038 (15).jpg
- supplementary files/File S1 Canine Mammary Tumor Dataset/benign/Complex adenoma-351-11V2_FRM_038 (16).jpg
[truncated: 763 more entries]
